# Supplementary material for: Highly Accurate and Fast Electrochemical Detection of Scrub Typhus DNA via a Nanoflower NiFe-Based Biosensor
Source: Biosensors (Basel). 2021 Jun 24;11(7):207. doi: 10.3390/bios11070207 (PMC8301859; doi:10.3390/bios11070207)
Supplement: Supplementary file 1 [file biosensors-11-00207-s001.zip]

Archive with 1 entries (1 files):
- biosensors-1218874-supplementary.pdf
